# Supplementary material for: Efficacy of an Immunotherapy Combining Immunogenic Chimeric Protein Plus Adjuvant and Amphotericin B against Murine Visceral Leishmaniasis
Source: Biology (Basel). 2023 Jun 13;12(6):851. doi: 10.3390/biology12060851 (PMC10295016; doi:10.3390/biology12060851)
Supplement: Supplementary file 1 [file biology-12-00851-s001.zip]

Archive with 1 entries (1 files):
- biology-2357597-supplementary.pdf
